# Supplementary material for: Distinct Effects of Beta-Amyloid, Its Isomerized and Phosphorylated Forms on the Redox Status and Mitochondrial Functioning of the Blood–Brain Barrier Endothelium
Source: Int J Mol Sci. 2022 Dec 22;24(1):183. doi: 10.3390/ijms24010183 (PMC9820675; doi:10.3390/ijms24010183)
Supplement: Supplementary file 1 [file ijms-24-00183-s001.zip]

Archive with 1 entries (1 files):
- ijms-2089349-supplementary.pdf
